# Supplementary material for: Association between E-Cigarette Use Behaviors and Anxiety/Depression among Black/African American Adults Based on Sexual Identity
Source: Int J Environ Res Public Health. 2023 Jan 23;20(3):2078. doi: 10.3390/ijerph20032078 (PMC9915158; doi:10.3390/ijerph20032078)
Supplement: Supplementary file 1 [file ijerph-20-02078-s001.zip]

Archive with 1 entries (1 files):
- ijerph-2095131-supplementary.pdf
